# Supplementary material for: Influence of Sociodemographic and Lifestyle Factors on Depression and Anxiety in Patients with Rheumatoid Arthritis in Saudi Arabia
Source: Int J Environ Res Public Health. 2025 Oct 25;22(11):1625. doi: 10.3390/ijerph22111625 (PMC12652553; doi:10.3390/ijerph22111625)
Supplement: Supplementary file 1 [file ijerph-22-01625-s001.zip]

Archive with 1 entries (1 files):
- ijerph-3851490-supplementary.pdf
